# Supplementary material for: The Effect of Axial Length on the Thickness of Intraretinal Layers of the Macula
Source: PLoS One. 2015 Nov 6;10(11):e0142383. doi: 10.1371/journal.pone.0142383 (PMC4636257; doi:10.1371/journal.pone.0142383)
Supplement: S1 Table — (XLS) [file pone.0142383.s001.xls]

## Sheet: S1
Patient ID	Age (years)	Gender	Eye	AL (mm)	MRSE (D)	cpRNFL (µm)	SSI (signal strength index)
1	6	female	OS	22.15	1	91.77	8
2	8	male	OD	23.52	-3.38	88.33	9
3	8	female	OD	22.27	0	102.85	7
4	8	male	OD	22.74	0	92.06	9
5	8	male	OS	23.32	1.5	108.76	7
6	9	male	OD	23.67	1.13	100.24	9
7	10	male	OD	25.17	-1.38	94.32	8
8	11	male	OD	22.63	-0.25	86.69	10
9	11	female	OD	23	0.5	103.64	6
10	12	male	OD	21.59	6	103.82	6
11	12	female	OD	23.74	2.75	108.66	7
12	14	female	OS	24.56	-1.88	96.55	10
13	14	male	OD	23.23	3.5	97.6	9
14	14	male	OD	23.7	0	98.92	7
15	15	female	OD	23.73	2.25	99.09	8
16	16	female	OD	24.47	-2	104.37	9
17	16	female	OD	23.27	-0.5	100.29	10
18	19	male	OD	22.1	4.25	116.09	9
19	24	female	OD	21.38	4.375	102.79	7
20	25	female	OD	23.51	0.625	111.92	10
21	25	female	OS	21.86	1.5	95.46	8
22	25	female	OS	24.12	0.5	102.73	8
23	26	male	OD	23.63	0	103.59	10
24	26	male	OD	23.06	0	110.2	8
25	26	female	OD	24.25	-2.75	100.7	9
26	27	male	OS	24.23	0	102.06	8
27	27	male	OS	23.84	-0.375	110.03	10
28	28	female	OD	22.48	2	97.28	9
29	28	female	OS	21.89	1.5	106.83	10
30	29	female	OD	23.38	1.25	113.13	6
31	30	female	OD	22.93	2.5	102.88	9
32	30	male	OS	20.95	2.75	112.47	6
33	30	male	OS	24.04	-0.5	103.87	10
34	30	female	OD	22.21	0.625	112.55	9
35	31	female	OS	22.45	0.5	101.91	9
36	31	female	OS	23.2	0.5	99.62	10
37	31	male	OD	24.36	-0.375	99.57	10
38	32	male	OD	22.12	5.5	103.59	8
39	34	male	OD	24.27	-0.375	107.9	9
40	35	female	OS	22.21	-0.75	111.04	9
41	39	female	OS	22.15	4.875	129.76	8
42	45	female	OD	22.73	1.75	99.49	7
43	45	female	OD	22.53	1.75	101.99	8
44	54	female	OD	22.26	0.375	110.35	8
45	54	female	OS	22.71	0.625	103.2	7
46	54	female	OD	22.36	1	116.81	9
47	54	female	OS	24.38	-1.375	92.66	7
48	56	male	OS	21.98	6.875	95.95	6
49	60	female	OD	21.69	3	93.17	8
50	60	female	OD	25.08	-0.5	102.9	6
51	61	female	OS	22.12	1.75	98.11	9
52	66	female	OD	24.8	3.125	101.49	7
53	67	male	OD	22.81	1.5	100.81	6
