# Supplementary material for: The Effect of Axial Length on the Thickness of Intraretinal Layers of the Macula
Source: PLoS One. 2015 Nov 6;10(11):e0142383. doi: 10.1371/journal.pone.0142383 (PMC4636257; doi:10.1371/journal.pone.0142383)
Supplement: S2 Table — The results organized by study regions. (Abbreviations: RNFL: retinal nerve fiber layer, GCL+IPL: ganglion cell and inner plexiform layer complex, INL: inner nuclear layer, OPL: outer plexiform layer, ONL: outer plexiform layer, RPE: retinal pigment epithelium, cpRNFL: circumpapillary retinal nerve fiber layer). (XLS) [file pone.0142383.s002.xls]

## Sheet: Regional layer thickness data
central (fovea)
patient ID	RNFL	GCL+IPL	GCC	INL	OPL	ONL	RPE	Total retina		all data are in µm
1	NL	NL	NL	NL	NL	106.805	14.0271	205.744		NL=no layer
2	NL	NL	NL	NL	NL	129.216	13.7655	259.868
3	NL	NL	NL	NL	NL	105.451	13.0901	206.923
4	NL	NL	NL	NL	NL	110.431	11.7558	238.593
5	NL	NL	NL	NL	NL	134.886	13.5562	260.234
6	NL	NL	NL	NL	NL	110.111	12.1686	229.733
7	NL	NL	NL	NL	NL	115.264	14.0717	228.185
8	NL	NL	NL	NL	NL	123.899	13.0262	255.281
9	NL	NL	NL	NL	NL	133.74	13.9021	244.616
10	NL	NL	NL	NL	NL	115.382	13.1812	235.815
11	NL	NL	NL	NL	NL	117.766	14.2345	204.844
12	NL	NL	NL	NL	NL	106.768	11.875	222.17
13	NL	NL	NL	NL	NL	103.427	14.5233	259.526
14	NL	NL	NL	NL	NL	119.169	14.2578	228.387
15	NL	NL	NL	NL	NL	120.765	14.2733	250.511
16	NL	NL	NL	NL	NL	105.497	14.1492	228.546
17	NL	NL	NL	NL	NL	115.099	14.937	226.899
18	NL	NL	NL	NL	NL	121.719	16.2103	250.089
19	NL	NL	NL	NL	NL	105.846	14.8857	202.995
20	NL	NL	NL	NL	NL	120.463	13.6231	235.147
21	NL	NL	NL	NL	NL	104.377	15.8091	210.923
22	NL	NL	NL	NL	NL	116.709	13.2897	258.035
23	NL	NL	NL	NL	NL	112.679	15.6705	226.725
24	NL	NL	NL	NL	NL	126.507	16.4952	239.011
25	NL	NL	NL	NL	NL	110.058	13.9448	215.092
26	NL	NL	NL	NL	NL	114.359	12.6492	231.782
27	NL	NL	NL	NL	NL	118.787	15.5911	239.441
28	NL	NL	NL	NL	NL	120.526	14.3663	220.594
29	NL	NL	NL	NL	NL	126.862	14.0562	230.763
30	NL	NL	NL	NL	NL	134.312	15.624	277.787
31	NL	NL	NL	NL	NL	110.874	16.2733	212.297
32	NL	NL	NL	NL	NL	128.797	14.4845	226.128
33	NL	NL	NL	NL	NL	123.028	12.4932	238.36
34	NL	NL	NL	NL	NL	131.695	12.9797	231.457
35	NL	NL	NL	NL	NL	101.467	15.3924	220.267
36	NL	NL	NL	NL	NL	120.853	13.5756	230.386
37	NL	NL	NL	NL	NL	124.495	14.3304	268.109
38	NL	NL	NL	NL	NL	106.598	17.7791	216.447
39	NL	NL	NL	NL	NL	108.041	13.0262	229.086
40	NL	NL	NL	NL	NL	108.69	12.0891	203.822
41	NL	NL	NL	NL	NL	121.505	15.4409	253.99
42	NL	NL	NL	NL	NL	123.57	15.8983	260.329
43	NL	NL	NL	NL	NL	115.24	18.5436	236.15
44	NL	NL	NL	NL	NL	125.559	13.6909	253.498
45	NL	NL	NL	NL	NL	122.347	16.2112	262.419
46	NL	NL	NL	NL	NL	131.116	19.3159	231.333
47	NL	NL	NL	NL	NL	122.351	15.0969	260.958
48	NL	NL	NL	NL	NL	131.886	16.6628	237.354
49	NL	NL	NL	NL	NL	137.635	13.5824	270.841
50	NL	NL	NL	NL	NL	128.484	13.1802	253.535
51	NL	NL	NL	NL	NL	129.018	14.9806	271.197
52	NL	NL	NL	NL	NL	103.162	16.6347	220.619
53	NL	NL	NL	NL	NL	113.549	17.1124	254.855
pericentral ring
patient ID	RNFL	GCL+IPL	GCC	INL	OPL	ONL	RPE	total retina
1	20.3036	92.0059	112.309	40.0218	37.0716	94.0259	10.2332	321.092
2	26.7862	88.1101	114.896	40.7033	37.6636	98.9767	12.7047	329.225
3	22.1772	85.1558	107.333	33.2498	37.0617	82.2123	10.7115	290.728
4	25.6235	89.5976	115.221	36.2406	37.3636	83.95	10.6155	308.654
5	25.46	111.797	137.257	42.3008	38.8546	111.555	11.4708	361.915
6	25.0454	88.08	113.125	36.6495	36.3896	88.0623	8.78738	307.545
7	21.7405	94.3003	116.041	36.9044	39.6601	83.8337	9.52087	312.332
8	25.2625	90.8399	116.102	39.7188	37.1377	93.4349	9.35583	316.431
9	25.7766	97.0197	122.796	40.4318	35.7507	101.213	9.92753	334.867
10	22.406	88.6159	111.022	42.4773	36.657	101.277	11.0929	324.542
11	19.8776	87.9215	107.799	33.7421	34.5747	95.434	11.4907	308.955
12	24.6121	92.4924	117.105	36.6986	35.298	76.8274	8.20367	296.85
13	29.1117	106.073	135.185	41.2852	39.2517	80.6846	11.2044	331.59
14	23.386	92.7985	116.185	40.0417	43.8594	81.5915	11.775	320.372
15	25.5739	90.4062	115.98	37.8848	42.4758	82.0289	11.7008	317.752
16	23.7564	93.4113	117.168	39.5556	37.5951	75.5192	12.2809	310.496
17	27.0491	100.69	127.739	40.4688	37.8338	98.4991	11.6779	338.278
18	22.5165	97.7396	120.256	38.2226	37.3406	92.96	12.3975	325.357
19	22.5755	94.2126	116.788	41.5691	39.4901	85.0148	11.2576	320.421
20	22.7451	94.9157	117.661	38.3396	38.7846	91.3617	12.5373	321.337
21	18.7564	85.3019	104.058	35.2138	40.9343	83.0656	14.1791	303.714
22	29.0053	95.4305	124.436	37.633	35.1741	89.279	8.90156	318.428
23	24.1771	99.6915	123.869	39.0325	38.6844	89.669	10.1865	324.38
24	23.1944	92.2483	115.443	37.7484	39.275	96.886	13.5131	326.744
25	22.9174	90.2503	113.168	39.5658	35.0709	94.0455	12.2339	315.219
26	24.9779	94.892	119.87	40.9222	38.3286	85.1507	10.1487	321.177
27	24.2662	90.2279	114.494	39.1574	39.3803	90.1614	12.2905	321.241
28	21.9909	86.737	108.728	35.0873	34.6552	95.5393	7.72135	305.043
29	20.6533	98.1184	118.772	35.1432	35.6047	96.882	8.77456	316.823
30	20.8246	101.007	121.832	41.6121	40.2805	90.609	13.6894	336.616
31	20.4645	93.2766	113.741	35.6035	36.4787	84.8011	13.1404	305.801
32	19.5924	98.7229	118.315	36.3634	37.6185	104.687	11.7055	331.755
33	27.1894	116.122	143.312	38.366	36.5636	94.5822	9.28311	342.827
34	22.981	96.0139	118.995	34.9091	33.4971	103.094	10.5155	322.188
35	22.7066	97.3642	120.071	37.868	42.8578	79.4726	13.2187	320.21
36	22.7929	89.9017	112.695	35.914	38.7723	90.9524	11.0718	314.699
37	25.7438	102.496	128.24	40.5966	39.5865	101.385	11.5342	349.899
38	24.2667	88.2955	112.562	37.5365	41.8059	92.6937	15.091	321.276
39	25.0351	93.6087	118.644	37.3222	38.4763	86.1456	11.7165	315.359
40	21.1517	96.102	117.254	33.5423	33.9903	95.0661	11.685	313.695
41	25.6903	99.0881	124.778	40.7769	42.7848	91.9605	14.7558	340.412
42	26.8223	89.2748	116.097	41.9923	41.2662	89.4261	14.3076	331.574
43	25.6213	90.0363	115.658	35.901	35.9822	86.9167	14.5527	313.438
44	26.5186	108.014	134.532	42.1571	36.9257	84.4385	11.9693	330.199
45	26.1947	96.3265	122.521	42.7098	40.5464	91.816	14.1487	336.783
46	23.4905	107.406	130.896	38.3712	36.274	105.913	15.5006	344.561
47	28.2313	94.3654	122.597	41.3594	38.6397	83.6659	13.1124	321.086
48	22.4688	87.8757	110.345	35.8758	38.1068	93.3665	14.988	316.788
49	26.1194	96.403	122.522	39.0647	37.6258	85.0724	13.8996	324.438
50	22.7821	92.7915	115.574	37.7406	38.3429	91.3398	11.8851	319.606
51	23.6666	95.8994	119.566	38.9798	37.128	92.3241	13.3792	329.627
52	19.3212	91.4331	110.754	37.8969	34.3546	74.2561	13.9345	297.478
53	24.1758	92.7164	116.892	41.4016	38.1599	84.8879	14.6127	324.586
peripheral ring
patient ID	RNFL	GCL+IPL	GCC	INL	OPL	ONL	RPE	total retina
1	37.0353	71.0672	108.103	38.1587	34.3898	81.9985	10.0394	299.683
2	36.2358	54.5546	90.7904	33.5582	30.9537	83.331	12.4532	275.643
3	38.0551	62.9499	101.005	31.5035	30.3578	75.7911	10.5411	268.634
4	39.713	61.1055	100.818	32.6987	31.279	76.8791	11.9603	276.454
5	46.762	77.6171	124.379	38.9892	35.3524	93.3235	10.1805	323.148
6	39.2857	62.4255	101.711	33.7885	31.375	77.3815	11.1426	276.186
7	42.6776	59.7781	102.456	31.98	30.3479	70.9422	11.0075	268.371
8	39.645	61.4945	101.139	33.4702	30.6438	79.1277	9.28051	275.285
9	42.7888	65.1048	107.894	33.6811	32.1759	83.3933	12.2466	290.668
10	34.7702	63.4352	98.2054	36.8327	33.9738	87.1488	10.6845	291.502
11	42.1154	60.6066	102.722	31.5371	30.1423	79.1476	14.0172	280.538
12	43.732	54.0914	97.8234	29.8633	29.1132	65.8352	10.0627	255.301
13	47.0079	65.506	112.514	34.3114	31.2642	69.2279	9.62317	281.847
14	39.6994	64.099	103.798	33.528	31.878	73.0387	12.9246	278.917
15	39.9585	64.2366	104.195	34.0015	32.641	75.1538	12.1641	283.464
16	44.608	58.6444	103.252	32.3265	31.2476	69.5453	13.1794	272.932
17	44.7764	70.2326	115.009	34.349	31.8155	83.1475	12.1701	301.018
18	43.628	73.2707	116.899	36.3162	33.672	77.3735	12.4311	299.608
19	43.0135	62.5312	105.545	34.9061	34.4156	76.1552	11.2576	288.284
20	45.2025	63.9147	109.117	31.9591	30.8473	77.6039	12.9698	284.115
21	40.2548	58.6623	98.917	34.5879	32.5146	79.1066	12.8563	280.888
22	45.4931	63.867	109.36	31.0388	29.7627	73.1748	10.7447	274.934
23	43.6912	67.5548	111.246	35.1759	32.8625	73.3469	11.9134	288.401
24	40.3809	62.3363	102.717	32.1994	30.5928	81.4054	15.963	283.727
25	36.9349	55.8961	92.831	32.5285	30.859	79.1384	14.3664	269.873
26	42.0585	63.1173	105.176	33.2476	30.578	70.8047	10.7395	276.222
27	38.7002	66.6783	105.379	34.8564	33.3434	75.6175	10.9258	285.22
28	37.9935	59.4612	97.4547	31.4983	30.7156	82.0027	9.78403	273.229
29	40.1128	74.9457	115.058	34.083	30.1737	80.0828	10.1722	289.329
30	45.0917	65.9935	111.085	32.7842	33.1656	78.6175	12.2947	296.178
31	40.0877	64.8619	104.95	32.3812	30.6285	71.11	12.314	274.853
32	39.2448	73.7999	113.045	37.5083	32.8767	87.5375	11.0683	303.754
33	43.1004	72.31	115.41	32.3661	30.1673	78.0169	10.7757	286.533
34	43.3587	78.6769	122.036	34.8775	30.9168	85.4598	13.2442	304.835
35	42.5609	71.1897	113.751	34.5491	33.9033	76.1392	12.5015	295.504
36	40.8262	59.0965	99.9227	30.3806	30.5797	76.5075	12.2967	271.32
37	41.0828	68.6063	109.689	35.1048	32.5051	87.1185	12.2475	301.438
38	39.2764	64.7714	104.048	34.5063	33.8889	78.3746	13.9747	284.111
39	37.9716	62.6166	100.588	32.0904	31.1205	73.964	12.8233	271.4
40	40.7673	73.3136	114.081	34.4384	31.5375	77.456	10.5873	290.826
41	46.2018	73.0131	119.215	38.4086	36.4582	80.5869	12.7021	313.257
42	41.5337	75.1812	116.715	37.6506	34.1481	79.9978	13.6722	308.253
43	44.0636	65.7673	109.831	29.493	29.6891	72.9792	13.2191	281.904
44	42.9383	78.0666	121.005	34.5174	31.1514	72.1069	12.3067	291.132
45	45.5013	65.1334	110.635	34.742	32.5807	78.1157	13.5456	288.621
46	45.902	78.8427	124.745	36.0239	31.373	82.5726	14.3971	305.395
47	41.6701	64.8417	106.512	34.3189	31.6171	73.7874	14.5619	278.545
48	36.3089	61.2645	97.5734	31.86	31.8331	74.4716	13.3091	277.234
49	40.6181	62.7051	103.323	34.2354	33.0643	75.5661	12.4574	285.72
50	43.7382	64.9111	108.649	31.4158	32.1527	73.3174	11.8902	281.432
51	43.7866	68.1251	111.912	31.8975	30.7871	79.2458	13.078	291.602
52	37.6001	61.3182	98.9183	33.4187	31.3562	68.582	13.6506	266.161
53	39.2844	66.5042	105.789	36.0561	34.0453	76.0578	14.4709	290.71
"whole" retina
patient ID	RNFL	GCL+IPL	GCC	INL	OPL	ONL	RPE	Teljes retina
1	32.2884	73.7462	106.035	37.5128	34.0305	85.3603	10.1932	302
2	33.1293	60.4959	93.6253	34.2138	31.585	88.0824	12.5455	287
3	33.4696	66.136	99.6056	31.0165	31.0043	78.0419	10.6497	272
4	35.4789	65.7397	101.219	32.5775	31.7623	79.3824	11.6558	283
5	40.7292	83.0566	123.786	38.6421	35.1486	98.5294	10.561	330
6	35.0299	66.3924	101.422	33.4857	31.6178	80.6642	10.6477	282
7	36.8394	65.7892	102.629	32.186	31.5743	75.0381	10.7622	277
8	35.3476	66.3075	101.655	33.929	31.2357	83.5507	9.4013	284
9	37.8197	70.3885	108.208	34.2457	32.0765	88.7517	11.7773	299
10	31.0568	67.2688	98.3256	37.0639	33.6264	91.0726	10.8446	297
11	36.0038	64.993	100.997	31.1511	30.29	83.8396	13.4617	285
12	38.2684	61.1224	99.3908	30.5527	29.6789	69.4149	9.69993	264
13	41.7252	72.7014	114.427	34.9081	32.1708	72.7238	10.1107	292
14	34.9714	68.6961	103.668	34.0441	33.655	76.2207	12.7062	287
15	35.652	68.2677	103.92	33.92	33.9198	77.9486	12.1197	290
16	38.7352	64.7414	103.477	33.035	31.7902	71.8715	13.0067	280
17	39.5932	75.05	114.643	34.7548	32.2691	87.4465	12.1376	307
18	37.7246	76.6729	114.398	35.7311	33.5519	82.0689	12.5286	304
19	37.2769	67.8345	105.111	35.4171	34.5873	78.9488	11.3584	293
20	38.9563	69.0284	107.985	32.4892	31.7543	81.8517	12.8918	291
21	34.3592	62.9527	97.3118	33.7662	33.4825	80.6883	13.2323	284
22	40.5655	69.107	109.672	31.642	30.1384	77.9628	10.4058	284
23	35.9112	71.1137	107.025	35.3287	32.898	76.6615	12.956	291
24	35.44	67.2519	102.692	32.5381	31.6724	86.0983	15.4334	292
25	32.7939	61.9777	94.7716	33.1888	30.9378	83.3099	13.8808	278
26	37.0945	68.4251	105.52	34.0295	31.451	75.2026	10.6612	285
27	34.4177	70.0594	104.477	34.844	33.7587	80.0487	11.3586	292
28	33.382	63.8708	97.2528	31.4209	30.7378	86.0809	9.45294	279
29	34.6742	78.0134	112.688	33.3718	30.5424	85.1154	9.96954	294
30	38.4464	71.9411	110.388	33.8352	33.8254	82.8294	12.6971	305
31	34.6135	69.3746	103.988	32.1978	31.0778	75.257	12.6076	280
32	33.7875	77.2884	111.076	36.212	33.0172	88.917	10.9025	308
33	38.3674	80.0375	118.405	32.8004	30.7507	82.9484	10.4917	298
34	37.6259	80.3441	117.97	33.9157	30.6314	90.6628	12.6305	307
35	36.9666	75.0287	111.995	34.3269	34.9514	77.5835	12.7412	299
36	35.6847	64.3005	99.9852	30.7664	31.5509	80.9493	12.06	280
37	36.533	74.2317	110.765	35.35	33.1758	91.3271	12.1468	311
38	34.8499	68.1997	103.05	34.2212	34.7069	82.3406	14.3284	290
39	34.042	67.7644	101.806	32.3616	31.8907	77.6176	12.5829	280
40	35.2758	76.3412	111.617	33.2826	31.2066	82.237	10.873	293
41	40.3603	76.7794	117.14	37.868	36.8514	84.251	13.2345	318
42	37.1108	76.2248	113.336	37.5696	34.7813	83.3033	13.8753	312
43	38.7413	69.3335	108.075	30.0977	30.2629	77.2503	13.6633	288
44	38.0967	82.5531	120.65	35.2563	31.5693	76.332	12.2701	299
45	39.947	70.256	110.203	35.5475	33.4458	82.3889	13.7536	299
46	39.6466	82.9999	122.647	35.5449	31.5907	89.1079	14.7789	312
47	37.5262	69.6013	107.128	34.9301	32.2995	77.3316	14.2546	288
48	32.2248	65.4763	97.7011	31.8674	32.343	80.2653	13.7753	285
49	36.2679	68.4517	104.72	34.3576	33.1595	79.4027	12.8091	294
50	37.8663	69.3037	107.17	31.9486	32.6352	78.8547	11.9249	289
51	38.0992	72.4048	110.504	32.5853	31.341	83.5347	13.1978	299
52	32.4937	66.3071	98.8008	33.4856	31.1515	70.8034	13.7966	272
53	34.8357	70.4818	105.318	36.2424	34.0139	79.0615	14.5758	297
